# Supplementary material for: Serotonin Receptors and Their Involvement in Melanization of Sensory Cells in Ciona intestinalis
Source: Cells. 2023 Apr 13;12(8):1150. doi: 10.3390/cells12081150 (PMC10136630; doi:10.3390/cells12081150)
Supplement: Supplementary file 1 [file cells-12-01150-s001.zip]

Archive with 2 entries (2 files):
- cells-2298577 - SM - Final/cells-2298577-Supplementary Material - additional file 2 .pdf
- cells-2298577 - SM - Final/cells-2298577-Supplementary Material, Additional_File1_done.pdf
